# Supplementary material for: Taxonomic study of the leafhopper genus Oncopsis (Hemiptera, Cicadellidae, Macropsinae) from Sichuan Province, China with description of two new species and a key to males
Source: Zookeys. 2019 Jun 10;854:25–39. doi: 10.3897/zookeys.854.33117 (PMC6579785; doi:10.3897/zookeys.854.33117)
Supplement: XML Treatment for Oncopsis konkaensis [file zookeys.854.33117-treatment8.xml]

<!DOCTYPE tp:taxon-treatment
  PUBLIC "-//TaxonX//DTD Taxonomic Treatment Publishing DTD v0 20100105//EN" "tax-treatment-NSO.dtd">
<tp:taxon-treatment xmlns:tp="http://www.plazi.org/taxpub"><tp:treatment-meta><kwd-group><label>Taxon classification</label><kwd><named-content xmlns:xlink="http://www.w3.org/1999/xlink" content-type="kingdom">Animalia</named-content></kwd><kwd><named-content xmlns:xlink="http://www.w3.org/1999/xlink" content-type="order">Hemiptera</named-content></kwd><kwd><named-content xmlns:xlink="http://www.w3.org/1999/xlink" content-type="family">Cicadellidae</named-content></kwd></kwd-group><mixed-citation publication-type="journal"><person-group><name><surname>Li</surname><given-names>Hu</given-names></name><name><surname>Li</surname><given-names>Juan</given-names></name><name><surname>Dai</surname><given-names>Ren-Huai</given-names></name></person-group><article-title>Taxonomic study of the leafhopper genus <italic><tp:taxon-name><tp:taxon-name-part taxon-name-part-type="genus" reg="Oncopsis">Oncopsis</tp:taxon-name-part></tp:taxon-name></italic> (<tp:taxon-name><tp:taxon-name-part taxon-name-part-type="order">Hemiptera</tp:taxon-name-part></tp:taxon-name>, <tp:taxon-name><tp:taxon-name-part taxon-name-part-type="family">Cicadellidae</tp:taxon-name-part></tp:taxon-name>, <tp:taxon-name><tp:taxon-name-part taxon-name-part-type="subfamily">Macropsinae</tp:taxon-name-part></tp:taxon-name>) from Sichuan Province, China with description of two new species and a key to males</article-title><source>Zookeys</source><day>10</day><month>6</month><year>2019</year><volume>854</volume><fpage>25</fpage><lpage>39</lpage><pub-id pub-id-type="doi">10.3897/zookeys.854.33117</pub-id></mixed-citation></tp:treatment-meta><tp:nomenclature><tp:taxon-name>
            <tp:taxon-name-part taxon-name-part-type="genus" reg="Oncopsis">Oncopsis</tp:taxon-name-part>
            <tp:taxon-name-part taxon-name-part-type="species" reg="konkaensis">konkaensis</tp:taxon-name-part>
            <object-id xmlns:xlink="http://www.w3.org/1999/xlink" content-type="zoobank" xlink:type="simple">http://zoobank.org/4763F5C2-7588-4B82-A7F2-78256B2E2162</object-id>
          </tp:taxon-name><tp:taxon-authority>Li, Li &amp; Dai</tp:taxon-authority><tp:taxon-status xmlns:xlink="http://www.w3.org/1999/xlink" xlink:type="simple">sp. nov.</tp:taxon-status><xref ref-type="fig" rid="F1">Figs 1–3</xref><xref ref-type="fig" rid="F2">, 7–16</xref><xref ref-type="fig" rid="F6">, 65</xref></tp:nomenclature><tp:treatment-sec sec-type="type material" id="SECID0EZNAE"><title>Type material.</title><p><bold><italic>Holotype male</italic></bold> : CHINA: Sichuan Province, Tibetan Autonomous Prefecture of Garzê, Luding County, Minya Konka, Yajiageng, 3800 m above sea level, 13-viii-2015, collected by Hong-Ping Zhan (<abbrev xmlns:xlink="http://www.w3.org/1999/xlink" content-type="institution" xlink:title="Guizhou University, Guiyang, China" id="ABBRID0EEOAE" xlink:type="simple">GUGC</abbrev>).</p></tp:treatment-sec><tp:treatment-sec sec-type="etymology" id="SECID0EJDES"><title>Etymology.</title><p>The specific epithet was derived from the type locality, Minya Konka (Sichuan Province), where the species was collected, combined with the Latin suffix -ensis, meaning from a locality.</p></tp:treatment-sec><tp:treatment-sec sec-type="description" id="SECID0EJOAE"><title>Description.</title><p> [Holotype] <bold><italic>Body color.</italic></bold> Body background color (Figs <xref ref-type="fig" rid="F1">1</xref>, <xref ref-type="fig" rid="F1">2</xref>) yellowish. Crown (Fig. <xref ref-type="fig" rid="F1">1</xref>) with black transverse stripe. Face (Fig. <xref ref-type="fig" rid="F1">3</xref>) yellow, eyes reddish brown; antenna with pedicel and scape yellowish brown and flagellum dark brown; frons with approximately m-shaped black macula between eyes; frontoclypeus with n-shaped black macula at middle with two ends close to each other, and dark oblique striation near lateral margin; clypeus with brown markings. Pronotum (Fig. <xref ref-type="fig" rid="F1">1</xref>) dark brown medially, lighter anterolaterally. Scutellum (Fig. <xref ref-type="fig" rid="F1">1</xref>) black with pair of posteriorly diverging yellow submedial stripes. Forewing (Figs <xref ref-type="fig" rid="F1">2</xref>, <xref ref-type="fig" rid="F1">3</xref>) pale hyaline infused with brown, venation dark brown. Legs yellowish, marked with brown maculae.</p><fig id="F1" position="float" orientation="portrait"><label>Figures 1–6.</label><caption><p>Males of <italic><tp:taxon-name><tp:taxon-name-part taxon-name-part-type="genus" reg="Oncopsis">Oncopsis</tp:taxon-name-part></tp:taxon-name></italic> in dorsal (<bold>1, 4</bold>), and lateral (<bold>2, 5</bold>) views, and face (<bold>3, 6</bold>) <bold>1–3</bold><italic><tp:taxon-name><tp:taxon-name-part taxon-name-part-type="genus" reg="Oncopsis">O.</tp:taxon-name-part><tp:taxon-name-part taxon-name-part-type="species" reg="konkaensis">konkaensis</tp:taxon-name-part></tp:taxon-name></italic> sp. nov. <bold>4–6</bold><italic><tp:taxon-name><tp:taxon-name-part taxon-name-part-type="genus" reg="Oncopsis">Oncopsis</tp:taxon-name-part><tp:taxon-name-part taxon-name-part-type="species" reg="moxiensis">moxiensis</tp:taxon-name-part></tp:taxon-name></italic> sp. nov.</p></caption><graphic xmlns:xlink="http://www.w3.org/1999/xlink" xlink:href="zookeys-854-025-g001.jpg" position="float" orientation="portrait" xlink:type="simple" id="oo_309033.jpg"/></fig><p><bold><italic>Body appearance.</italic></bold> Typically wedge-shaped. Head (Fig. <xref ref-type="fig" rid="F1">1</xref>) short, with parallel margins, broadly convex in dorsal view; width across eyes as wide as pronotum. Face including eyes (Fig. <xref ref-type="fig" rid="F1">3</xref>) slightly wider than long, distance between ocelli nearly 4 × that from ocellus to adjacent eye, frons with distinct rugae and longitudinal carina, clypeus with few scattered punctures. Pronotum (Fig. <xref ref-type="fig" rid="F1">1</xref>) with obvious closely-spaced transverse striations, anterior margin prominent frontally, and posterior margin concave medially, broader by 2.6 × length. Scutellum (Fig. <xref ref-type="fig" rid="F1">1</xref>) triangular, with coarse surface, middle length 1.5 × that of pronotum. Forewing (Figs <xref ref-type="fig" rid="F1">2</xref>, <xref ref-type="fig" rid="F1">3</xref>) hyaline, with three anteapical and four apical cells, veins well defined.</p><p>Male abdominal apodemes of second tergite (Fig. <xref ref-type="fig" rid="F2">9</xref>) weakly sclerotized, with rounded apex. Apodemes of second sternite (Fig. <xref ref-type="fig" rid="F2">10</xref>) basally broad, tapered to subacute apex, and pointed towards each other, distance between apodemes nearly 2 × their middle length.</p><fig id="F2" position="float" orientation="portrait"><label>Figures 7–16.</label><caption><p><italic><tp:taxon-name><tp:taxon-name-part taxon-name-part-type="genus" reg="Oncopsis">Oncopsis</tp:taxon-name-part><tp:taxon-name-part taxon-name-part-type="species" reg="konkaensis">konkaensis</tp:taxon-name-part></tp:taxon-name></italic> sp. nov. <bold>7</bold> Male pygofer, lateral view <bold>8</bold> Subgenital plate, lateral view <bold>9</bold> 2<sup>nd</sup> abdominal tergal apodemes <bold>10</bold> 2<sup>nd</sup> abdominal sternal apodemes <bold>11</bold> Aedeagus, later view <bold>12</bold> Aedeagus, ventral view <bold>13</bold> Dorsal connective, lateral view <bold>14</bold> Style, dorsal view <bold>15</bold> Connective, dorsal view <bold>16</bold> Connective, lateral view.</p></caption><graphic xmlns:xlink="http://www.w3.org/1999/xlink" xlink:href="zookeys-854-025-g002.jpg" position="float" orientation="portrait" xlink:type="simple" id="oo_309034.jpg"/></fig><p><bold><italic>Male genitalia.</italic></bold> Pygofer side broad basally (Fig. <xref ref-type="fig" rid="F2">7</xref>), dorsal and caudal margin truncated, ventral margin with distal half expanded inwards, with scattered setae. Subgenital plate (Fig. <xref ref-type="fig" rid="F2">8</xref>) slender, 0.6 × length of ventral margin of pygofer. Aedeagus (Figs <xref ref-type="fig" rid="F2">11</xref>, <xref ref-type="fig" rid="F2">12</xref>) with broad basis, slender shaft, tapered to subacute end in lateral aspect, margins somewhat parallel, with round apex in ventral view, gonopore subapical. Dorsal connective (Fig. <xref ref-type="fig" rid="F2">13</xref>) s-shaped in lateral view, produced to large and long process from inner ventral margin bent ventrad beyond mid-length, apex bifurcate. Style (Fig. <xref ref-type="fig" rid="F2">14</xref>) with stout stem, dorsally bent, gradually widening to apex, with marginal setae, apical margin truncated. Connective (Figs <xref ref-type="fig" rid="F2">15</xref>, <xref ref-type="fig" rid="F2">16</xref>) typical of the genus.</p></tp:treatment-sec><tp:treatment-sec sec-type="description" id="SECID0EJVAE"><title>Measurement.</title><p>Body length (including tegmen): 5.0 mm.</p></tp:treatment-sec><tp:treatment-sec sec-type="distribution" id="SECID0EOVAE"><title>Distribution.</title><p>Sichuan (Fig. <xref ref-type="fig" rid="F6">65</xref>).</p></tp:treatment-sec><tp:treatment-sec sec-type="host" id="SECID0EYVAE"><title>Host.</title><p><italic><tp:taxon-name><tp:taxon-name-part taxon-name-part-type="genus" reg="Betula">Betula</tp:taxon-name-part></tp:taxon-name></italic> spp. (<tp:taxon-name><tp:taxon-name-part taxon-name-part-type="family">Betulaceae</tp:taxon-name-part></tp:taxon-name>).</p></tp:treatment-sec><tp:treatment-sec sec-type="remarks" id="SECID0EKWAE"><title>Remark.</title><p>The new species differs from all other known members of <italic><tp:taxon-name><tp:taxon-name-part taxon-name-part-type="genus" reg="Oncopsis">Oncopsis</tp:taxon-name-part></tp:taxon-name></italic> by the unique shape of the dorsal connective, which has the medial process large and long, bent ventrad and bifurcated at the apex; also by the combined features of the aedeagus and pygofer.</p></tp:treatment-sec><tp:treatment-sec><!--Section generated to contain objects referenced in tp:taxon-treatment.--><fig id="F6" position="float" orientation="portrait"><label>Figure 65.</label><caption><p>Map showing the distribution of species of <italic><tp:taxon-name><tp:taxon-name-part taxon-name-part-type="genus" reg="Oncopsis">Oncopsis</tp:taxon-name-part></tp:taxon-name></italic> in Sichuan Province, China. Key: a. <italic><tp:taxon-name><tp:taxon-name-part taxon-name-part-type="genus" reg="Oncopsis">O.</tp:taxon-name-part><tp:taxon-name-part taxon-name-part-type="species" reg="anchorous">anchorous</tp:taxon-name-part></tp:taxon-name></italic>; b. <italic><tp:taxon-name><tp:taxon-name-part taxon-name-part-type="genus" reg="Oncopsis">O.</tp:taxon-name-part><tp:taxon-name-part taxon-name-part-type="species" reg="furca">furca</tp:taxon-name-part></tp:taxon-name></italic>; c. <italic><tp:taxon-name><tp:taxon-name-part taxon-name-part-type="genus" reg="Oncopsis">O.</tp:taxon-name-part><tp:taxon-name-part taxon-name-part-type="species" reg="fusca">fusca</tp:taxon-name-part></tp:taxon-name></italic>; d. <italic><tp:taxon-name><tp:taxon-name-part taxon-name-part-type="genus" reg="Oncopsis">O.</tp:taxon-name-part><tp:taxon-name-part taxon-name-part-type="species" reg="graciaedeagus">graciaedeagus</tp:taxon-name-part></tp:taxon-name></italic>; e. <italic><tp:taxon-name><tp:taxon-name-part taxon-name-part-type="genus" reg="Oncopsis">O.</tp:taxon-name-part><tp:taxon-name-part taxon-name-part-type="species" reg="hailuogouensis">hailuogouensis</tp:taxon-name-part></tp:taxon-name></italic>; f. <italic><tp:taxon-name><tp:taxon-name-part taxon-name-part-type="genus" reg="Oncopsis">O.</tp:taxon-name-part><tp:taxon-name-part taxon-name-part-type="species" reg="kangdingensis">kangdingensis</tp:taxon-name-part></tp:taxon-name></italic>; g. <italic><tp:taxon-name><tp:taxon-name-part taxon-name-part-type="genus" reg="Oncopsis">O.</tp:taxon-name-part><tp:taxon-name-part taxon-name-part-type="species" reg="konkaensis">konkaensis</tp:taxon-name-part></tp:taxon-name></italic>; h. <italic><tp:taxon-name><tp:taxon-name-part taxon-name-part-type="genus" reg="Oncopsis">O.</tp:taxon-name-part><tp:taxon-name-part taxon-name-part-type="species" reg="kuluensis">kuluensis</tp:taxon-name-part></tp:taxon-name></italic>; i. <italic><tp:taxon-name><tp:taxon-name-part taxon-name-part-type="genus" reg="Oncopsis">O.</tp:taxon-name-part><tp:taxon-name-part taxon-name-part-type="species" reg="ludingensis">ludingensis</tp:taxon-name-part></tp:taxon-name></italic>; j. <italic><tp:taxon-name><tp:taxon-name-part taxon-name-part-type="genus" reg="Oncopsis">O.</tp:taxon-name-part><tp:taxon-name-part taxon-name-part-type="species" reg="moxiensis">moxiensis</tp:taxon-name-part></tp:taxon-name></italic>; k. <italic><tp:taxon-name><tp:taxon-name-part taxon-name-part-type="genus" reg="Oncopsis">O.</tp:taxon-name-part><tp:taxon-name-part taxon-name-part-type="species" reg="nigrofasciata">nigrofasciata</tp:taxon-name-part></tp:taxon-name></italic>; l. <italic><tp:taxon-name><tp:taxon-name-part taxon-name-part-type="genus" reg="Oncopsis">O.</tp:taxon-name-part><tp:taxon-name-part taxon-name-part-type="species" reg="trimaculata">trimaculata</tp:taxon-name-part></tp:taxon-name></italic>; m. <italic><tp:taxon-name><tp:taxon-name-part taxon-name-part-type="genus" reg="Oncopsis">O.</tp:taxon-name-part><tp:taxon-name-part taxon-name-part-type="species" reg="tristis">tristis</tp:taxon-name-part></tp:taxon-name></italic>.</p></caption><graphic xmlns:xlink="http://www.w3.org/1999/xlink" xlink:href="zookeys-854-025-g006.jpg" position="float" orientation="portrait" xlink:type="simple" id="oo_309038.jpg"/></fig></tp:treatment-sec></tp:taxon-treatment>
