# Supplementary material for: Taxonomic study of the leafhopper genus Oncopsis (Hemiptera, Cicadellidae, Macropsinae) from Sichuan Province, China with description of two new species and a key to males
Source: Zookeys. 2019 Jun 10;854:25–39. doi: 10.3897/zookeys.854.33117 (PMC6579785; doi:10.3897/zookeys.854.33117)
Supplement: XML Treatment for Oncopsis nigrofasciata [file zookeys.854.33117-treatment13.xml]

<!DOCTYPE tp:taxon-treatment
  PUBLIC "-//TaxonX//DTD Taxonomic Treatment Publishing DTD v0 20100105//EN" "tax-treatment-NSO.dtd">
<tp:taxon-treatment xmlns:tp="http://www.plazi.org/taxpub"><tp:treatment-meta><kwd-group><label>Taxon classification</label><kwd><named-content xmlns:xlink="http://www.w3.org/1999/xlink" content-type="kingdom">Animalia</named-content></kwd><kwd><named-content xmlns:xlink="http://www.w3.org/1999/xlink" content-type="order">Hemiptera</named-content></kwd><kwd><named-content xmlns:xlink="http://www.w3.org/1999/xlink" content-type="family">Cicadellidae</named-content></kwd></kwd-group><mixed-citation publication-type="journal"><person-group><name><surname>Li</surname><given-names>Hu</given-names></name><name><surname>Li</surname><given-names>Juan</given-names></name><name><surname>Dai</surname><given-names>Ren-Huai</given-names></name></person-group><article-title>Taxonomic study of the leafhopper genus <italic><tp:taxon-name><tp:taxon-name-part taxon-name-part-type="genus" reg="Oncopsis">Oncopsis</tp:taxon-name-part></tp:taxon-name></italic> (<tp:taxon-name><tp:taxon-name-part taxon-name-part-type="order">Hemiptera</tp:taxon-name-part></tp:taxon-name>, <tp:taxon-name><tp:taxon-name-part taxon-name-part-type="family">Cicadellidae</tp:taxon-name-part></tp:taxon-name>, <tp:taxon-name><tp:taxon-name-part taxon-name-part-type="subfamily">Macropsinae</tp:taxon-name-part></tp:taxon-name>) from Sichuan Province, China with description of two new species and a key to males</article-title><source>Zookeys</source><day>10</day><month>6</month><year>2019</year><volume>854</volume><fpage>25</fpage><lpage>39</lpage><pub-id pub-id-type="doi">10.3897/zookeys.854.33117</pub-id></mixed-citation></tp:treatment-meta><tp:nomenclature><tp:taxon-name>
            <tp:taxon-name-part taxon-name-part-type="genus" reg="Oncopsis">Oncopsis</tp:taxon-name-part>
            <tp:taxon-name-part taxon-name-part-type="species" reg="nigrofasciata">nigrofasciata</tp:taxon-name-part>
          </tp:taxon-name><tp:taxon-authority>Xu, Liang &amp; Li, 2006</tp:taxon-authority><tp:nomenclature-citation-list><tp:nomenclature-citation><tp:taxon-name>
                <tp:taxon-name-part taxon-name-part-type="genus" reg="Oncopsis">Oncopsis</tp:taxon-name-part>
                <tp:taxon-name-part taxon-name-part-type="species" reg="nigrofasciatus">nigrofasciatus</tp:taxon-name-part>
              </tp:taxon-name><comment>Xu, Liang &amp; Li, 2006: 837.</comment></tp:nomenclature-citation><tp:nomenclature-citation><tp:taxon-name>
                <tp:taxon-name-part taxon-name-part-type="genus" reg="Oncopsis">Oncopsis</tp:taxon-name-part>
                <tp:taxon-name-part taxon-name-part-type="species" reg="nigrofasciata">nigrofasciata</tp:taxon-name-part>
              </tp:taxon-name><comment>, Dai, Li and Li 2018: 130 (correction of gender of species name).</comment></tp:nomenclature-citation></tp:nomenclature-citation-list></tp:nomenclature><tp:treatment-sec sec-type="material" id="SECID0EB3AG"><title>Material examined.</title><p>1 male: CHINA: Sichuan Province, Tibetan Autonomous Prefecture of Garzê, Kangding County, 2700 m above sea level, 10-viii-2005, collected by Yi Tang (<abbrev xmlns:xlink="http://www.w3.org/1999/xlink" content-type="institution" xlink:title="Guizhou University, Guiyang, China" id="ABBRID0EH3AG" xlink:type="simple">GUGC</abbrev>); 1 female: CHINA: Sichuan Province, Tibetan Autonomous Prefecture of Garzê, Kangding County, 23-vii-2012, collected by Zhi-Hua Fan (<abbrev xmlns:xlink="http://www.w3.org/1999/xlink" content-type="institution" xlink:title="Guizhou University, Guiyang, China" id="ABBRID0EM3AG" xlink:type="simple">GUGC</abbrev>).</p><!--PageBreak --></tp:treatment-sec><tp:treatment-sec sec-type="distribution" id="SECID0ES3AG"><title>Distribution.</title><p>Sichuan (Fig. <xref ref-type="fig" rid="F6">65</xref>), Qinghai, Ningxia, Shanxi, Hebei, Yunnan, Shaanxi, and Jilin (<xref ref-type="bibr" rid="B6">Dai et al. 2018</xref>; <xref ref-type="bibr" rid="B11">Li et al. 2018</xref>).</p></tp:treatment-sec><tp:treatment-sec><!--Section generated to contain objects referenced in tp:taxon-treatment.--><fig id="F6" position="float" orientation="portrait"><label>Figure 65.</label><caption><p>Map showing the distribution of species of <italic><tp:taxon-name><tp:taxon-name-part taxon-name-part-type="genus" reg="Oncopsis">Oncopsis</tp:taxon-name-part></tp:taxon-name></italic> in Sichuan Province, China. Key: a. <italic><tp:taxon-name><tp:taxon-name-part taxon-name-part-type="genus" reg="Oncopsis">O.</tp:taxon-name-part><tp:taxon-name-part taxon-name-part-type="species" reg="anchorous">anchorous</tp:taxon-name-part></tp:taxon-name></italic>; b. <italic><tp:taxon-name><tp:taxon-name-part taxon-name-part-type="genus" reg="Oncopsis">O.</tp:taxon-name-part><tp:taxon-name-part taxon-name-part-type="species" reg="furca">furca</tp:taxon-name-part></tp:taxon-name></italic>; c. <italic><tp:taxon-name><tp:taxon-name-part taxon-name-part-type="genus" reg="Oncopsis">O.</tp:taxon-name-part><tp:taxon-name-part taxon-name-part-type="species" reg="fusca">fusca</tp:taxon-name-part></tp:taxon-name></italic>; d. <italic><tp:taxon-name><tp:taxon-name-part taxon-name-part-type="genus" reg="Oncopsis">O.</tp:taxon-name-part><tp:taxon-name-part taxon-name-part-type="species" reg="graciaedeagus">graciaedeagus</tp:taxon-name-part></tp:taxon-name></italic>; e. <italic><tp:taxon-name><tp:taxon-name-part taxon-name-part-type="genus" reg="Oncopsis">O.</tp:taxon-name-part><tp:taxon-name-part taxon-name-part-type="species" reg="hailuogouensis">hailuogouensis</tp:taxon-name-part></tp:taxon-name></italic>; f. <italic><tp:taxon-name><tp:taxon-name-part taxon-name-part-type="genus" reg="Oncopsis">O.</tp:taxon-name-part><tp:taxon-name-part taxon-name-part-type="species" reg="kangdingensis">kangdingensis</tp:taxon-name-part></tp:taxon-name></italic>; g. <italic><tp:taxon-name><tp:taxon-name-part taxon-name-part-type="genus" reg="Oncopsis">O.</tp:taxon-name-part><tp:taxon-name-part taxon-name-part-type="species" reg="konkaensis">konkaensis</tp:taxon-name-part></tp:taxon-name></italic>; h. <italic><tp:taxon-name><tp:taxon-name-part taxon-name-part-type="genus" reg="Oncopsis">O.</tp:taxon-name-part><tp:taxon-name-part taxon-name-part-type="species" reg="kuluensis">kuluensis</tp:taxon-name-part></tp:taxon-name></italic>; i. <italic><tp:taxon-name><tp:taxon-name-part taxon-name-part-type="genus" reg="Oncopsis">O.</tp:taxon-name-part><tp:taxon-name-part taxon-name-part-type="species" reg="ludingensis">ludingensis</tp:taxon-name-part></tp:taxon-name></italic>; j. <italic><tp:taxon-name><tp:taxon-name-part taxon-name-part-type="genus" reg="Oncopsis">O.</tp:taxon-name-part><tp:taxon-name-part taxon-name-part-type="species" reg="moxiensis">moxiensis</tp:taxon-name-part></tp:taxon-name></italic>; k. <italic><tp:taxon-name><tp:taxon-name-part taxon-name-part-type="genus" reg="Oncopsis">O.</tp:taxon-name-part><tp:taxon-name-part taxon-name-part-type="species" reg="nigrofasciata">nigrofasciata</tp:taxon-name-part></tp:taxon-name></italic>; l. <italic><tp:taxon-name><tp:taxon-name-part taxon-name-part-type="genus" reg="Oncopsis">O.</tp:taxon-name-part><tp:taxon-name-part taxon-name-part-type="species" reg="trimaculata">trimaculata</tp:taxon-name-part></tp:taxon-name></italic>; m. <italic><tp:taxon-name><tp:taxon-name-part taxon-name-part-type="genus" reg="Oncopsis">O.</tp:taxon-name-part><tp:taxon-name-part taxon-name-part-type="species" reg="tristis">tristis</tp:taxon-name-part></tp:taxon-name></italic>.</p></caption><graphic xmlns:xlink="http://www.w3.org/1999/xlink" xlink:href="zookeys-854-025-g006.jpg" position="float" orientation="portrait" xlink:type="simple" id="oo_309038.jpg"/></fig></tp:treatment-sec><ref-list><ref id="B6"><mixed-citation xmlns:xlink="http://www.w3.org/1999/xlink" xlink:type="simple"><person-group><name name-style="western"><surname>Dai</surname><given-names>R-H</given-names></name><name name-style="western"><surname>Li</surname><given-names>H</given-names></name><name name-style="western"><surname>Li</surname><given-names>Z-Z</given-names></name></person-group> (<year>2018</year>) <source><tp:taxon-name><tp:taxon-name-part taxon-name-part-type="subfamily">Macropsinae</tp:taxon-name-part></tp:taxon-name> from China (<tp:taxon-name><tp:taxon-name-part taxon-name-part-type="order">Hemiptera</tp:taxon-name-part></tp:taxon-name>: <tp:taxon-name><tp:taxon-name-part taxon-name-part-type="family">Cicadellidae</tp:taxon-name-part></tp:taxon-name>).</source><publisher-name>China Agriculture Press</publisher-name>, <publisher-loc>Beijing</publisher-loc>, <size units="page">240 pp</size>.</mixed-citation></ref><ref id="B11"><mixed-citation xmlns:xlink="http://www.w3.org/1999/xlink" xlink:type="simple"><person-group><name name-style="western"><surname>Li</surname><given-names>H</given-names></name><name name-style="western"><surname>Dai</surname><given-names>R-H</given-names></name><name name-style="western"><surname>Li</surname><given-names>Z-Z</given-names></name></person-group> (<year>2018</year>) <article-title>Three new species of the leafhopper genus <italic><tp:taxon-name><tp:taxon-name-part taxon-name-part-type="genus">Oncopsis</tp:taxon-name-part></tp:taxon-name></italic> Burmeister, 1838 (<tp:taxon-name><tp:taxon-name-part taxon-name-part-type="order">Hemiptera</tp:taxon-name-part></tp:taxon-name>: <tp:taxon-name><tp:taxon-name-part taxon-name-part-type="family">Cicadellidae</tp:taxon-name-part></tp:taxon-name>, <tp:taxon-name><tp:taxon-name-part taxon-name-part-type="subfamily">Macropsinae</tp:taxon-name-part></tp:taxon-name>) from Sichuan Province of Southwestern China.</article-title><source>Entomologica Fennica</source><volume>28</volume>(<issue>1</issue>): <fpage>30</fpage>–<lpage>38</lpage>.</mixed-citation></ref></ref-list></tp:taxon-treatment>
